# Supplementary material for: Anopheles arabiensis hotspots along intermittent rivers drive malaria dynamics in semi-arid areas of Central Ethiopia
Source: Malar J. 2021 Mar 17;20:154. doi: 10.1186/s12936-021-03697-z (PMC7971958; doi:10.1186/s12936-021-03697-z)
Supplement: Supplementary file 1 — Additional file 1 Mosquito counts. [file 12936_2021_3697_MOESM1_ESM.xls]

## Sheet: Mosquito count data
HH ID	Month	Year	Season	No of sleepers	Fed	Half gravid	Gravid	unfed	Total	Dist from river
R01	11	14	TWD	4	2	0	0	0	2	Close to River
R02	11	14	TWD	2	3	1	0	0	4	Close to River
R03	11	14	TWD	4	6	4	3	2	15	Close to River
R04	11	14	TWD	2	0	0	0	0	0	Close to River
R05	11	14	TWD	3	2	0	0	0	2	Close to River
R06	11	14	TWD	6	0	0	0	0	0	Close to River
R07	11	14	TWD	4	0	0	0	0	0	Close to River
R08	11	14	TWD	5	0	0	0	0	0	Close to River
R09	11	14	TWD	2	0	0	0	0	0	Close to River
R10	11	14	TWD	4	0	0	0	0	0	Close to River
R11	11	14	TWD	4	0	0	0	0	0	Close to River
R12	11	14	TWD	2	0	0	0	0	0	Close to River
R01	12	14	D	4	1	0	0	0	1	Close to River
R02	12	14	D	2	0	0	0	0	0	Close to River
R03	12	14	D	4	0	0	0	0	0	Close to River
R04	12	14	D	2	0	0	0	0	0	Close to River
R05	12	14	D	3	0	0	0	0	0	Close to River
R06	12	14	D	6	0	0	0	0	0	Close to River
R07	12	14	D	4	0	0	0	0	0	Close to River
R08	12	14	D	5	0	0	0	0	0	Close to River
R09	12	14	D	2	0	0	0	0	0	Close to River
R10	12	14	D	4	0	0	0	0	0	Close to River
R11	12	14	D	4	0	0	0	0	0	Close to River
R12	12	14	D	2	0	0	0	0	0	Close to River
R01	1	15	D	4	4	6	2	0	12	Close to River
R02	1	15	D	3	1	0	0	0	1	Close to River
R03	1	15	D	3	0	4	0	0	4	Close to River
R04	1	15	D	4	0	0	0	0	0	Close to River
R05	1	15	D	2	0	0	0	0	0	Close to River
R06	1	15	D	3	0	0	0	0	0	Close to River
R07	1	15	D	6	0	0	0	0	0	Close to River
R08	1	15	D	4	0	0	0	0	0	Close to River
R09	1	15	D	5	0	0	0	0	0	Close to River
R10	1	15	D	2	0	0	0	0	0	Close to River
R11	1	15	D	4	0	0	0	0	0	Close to River
R12	1	15	D	4	0	0	0	0	0	Close to River
R01	2	15	D	3	57	24	8	2	91	Close to River
R02	2	15	D	3	4	2	0	0	6	Close to River
R03	2	15	D	2	11	3	0	0	14	Close to River
R04	2	15	D	3	0	0	0	0	0	Close to River
R05	2	15	D	6	4	2	0	0	6	Close to River
R06	2	15	D	3	0	0	0	0	0	Close to River
R07	2	15	D	5	0	0	0	0	0	Close to River
R08	2	15	D	4	0	0	0	0	0	Close to River
R09	2	15	D	5	0	0	0	0	0	Close to River
R10	2	15	D	2	0	0	0	0	0	Close to River
R11	2	15	D	4	0	0	0	0	0	Close to River
R12	2	15	D	4	0	0	0	0	0	Close to River
R01	3	15	D	4	49	13	9	0	71	Close to River
R02	3	15	D	4	15	5	3	0	23	Close to River
R03	3	15	D	3	3	0	0	0	3	Close to River
R04	3	15	D	3	0	0	0	0	0	Close to River
R05	3	15	D	4	2	1	0	0	3	Close to River
R06	3	15	D	3	0	0	0	0	0	Close to River
R07	3	15	D	5	0	0	0	0	0	Close to River
R08	3	15	D	4	0	0	0	0	0	Close to River
R09	3	15	D	5	0	0	0	0	0	Close to River
R10	3	15	D	2	0	0	0	0	0	Close to River
R11	3	15	D	6	0	0	0	0	0	Close to River
R12	3	15	D	4	0	0	0	0	0	Close to River
R01	4	15	TDW	4	117	30	27	25	199	Close to River
R02	4	15	TDW	2	18	12	14	3	47	Close to River
R03	4	15	TDW	2	2	1	0	0	3	Close to River
R04	4	15	TDW	3	0	0	0	0	0	Close to River
R05	4	15	TDW	4	0	0	0	0	0	Close to River
R06	4	15	TDW	3	0	0	0	0	0	Close to River
R07	4	15	TDW	5	0	0	0	0	0	Close to River
R08	4	15	TDW	4	0	0	0	0	0	Close to River
R09	4	15	TDW	5	0	0	0	0	0	Close to River
R10	4	15	TDW	2	0	0	0	0	0	Close to River
R11	4	15	TDW	6	0	0	0	0	0	Close to River
R12	4	15	TDW	4	0	0	0	0	0	Close to River
R01	5	15	TDW	4	5	1	1	0	7	Close to River
R02	5	15	TDW	2	2	0	0	0	2	Close to River
R03	5	15	TDW	3	0	0	0	0	0	Close to River
R04	5	15	TDW	3	0	0	0	0	0	Close to River
R05	5	15	TDW	4	2	1	0	0	3	Close to River
R06	5	15	TDW	3	0	0	0	0	0	Close to River
R07	5	15	TDW	6	0	0	0	0	0	Close to River
R08	5	15	TDW	5	0	0	0	0	0	Close to River
R09	5	15	TDW	5	0	0	0	0	0	Close to River
R10	5	15	TDW	2	0	0	0	0	0	Close to River
R11	5	15	TDW	4	0	0	0	0	0	Close to River
R12	5	15	TDW	4	0	0	0	0	0	Close to River
R01	6	15	W	4	2	0	0	0	2	Close to River
R02	6	15	W	2	1	0	0	0	1	Close to River
R03	6	15	W	4	0	0	0	0	0	Close to River
R04	6	15	W	2	0	0	0	0	0	Close to River
R05	6	15	W	3	0	0	0	0	0	Close to River
R06	6	15	W	6	0	0	0	0	0	Close to River
R07	6	15	W	4	0	0	0	0	0	Close to River
R08	6	15	W	5	0	0	0	0	0	Close to River
R09	6	15	W	2	0	0	0	0	0	Close to River
R10	6	15	W	4	0	0	0	0	0	Close to River
R11	6	15	W	4	0	0	0	0	0	Close to River
R12	6	15	W	2	0	0	0	0	0	Close to River
C01	11	14	TWD	6	1	0	0	0	1	Away from River
C02	11	14	TWD	2	0	0	0	0	0	Away from River
C03	11	14	TWD	1	0	0	0	0	0	Away from River
C04	11	14	TWD	6	0	0	0	0	0	Away from River
C05	11	14	TWD	5	0	0	0	0	0	Away from River
C06	11	14	TWD	5	0	0	0	0	0	Away from River
C07	11	14	TWD	2	0	0	0	0	0	Away from River
C08	11	14	TWD	2	0	0	0	0	0	Away from River
C09	11	14	TWD	5	0	0	0	0	0	Away from River
C10	11	14	TWD	3	0	0	0	0	0	Away from River
C11	11	14	TWD	3	0	0	0	0	0	Away from River
C12	11	14	TWD	3	0	0	0	0	0	Away from River
C01	12	14	D	6	0	0	0	0	0	Away from River
C02	12	14	D	2	0	0	0	0	0	Away from River
C03	12	14	D	1	0	0	0	0	0	Away from River
C04	12	14	D	6	0	0	0	0	0	Away from River
C05	12	14	D	5	0	0	0	0	0	Away from River
C06	12	14	D	5	0	0	0	0	0	Away from River
C07	12	14	D	2	0	0	0	0	0	Away from River
C08	12	14	D	2	0	0	0	0	0	Away from River
C09	12	14	D	5	0	0	0	0	0	Away from River
C10	12	14	D	3	0	0	0	0	0	Away from River
C11	12	14	D	3	0	0	0	0	0	Away from River
C12	12	14	D	3	0	0	0	0	0	Away from River
C01	1	15	D	6	0	0	0	0	0	Away from River
C02	1	15	D	2	0	0	0	0	0	Away from River
C03	1	15	D	2	0	0	0	0	0	Away from River
C04	1	15	D	6	0	0	0	0	0	Away from River
C05	1	15	D	5	0	0	0	0	0	Away from River
C06	1	15	D	5	0	0	0	0	0	Away from River
C07	1	15	D	2	0	0	0	0	0	Away from River
C08	1	15	D	2	0	0	0	0	0	Away from River
C09	1	15	D	5	0	0	0	0	0	Away from River
C10	1	15	D	3	0	0	0	0	0	Away from River
C11	1	15	D	3	0	0	0	0	0	Away from River
C12	1	15	D	3	0	0	0	0	0	Away from River
C01	2	15	D	6	0	0	0	0	0	Away from River
C02	2	15	D	2	0	0	0	0	0	Away from River
C03	2	15	D	1	0	0	0	0	0	Away from River
C04	2	15	D	6	0	0	0	0	0	Away from River
C05	2	15	D	5	0	0	0	0	0	Away from River
C06	2	15	D	5	0	0	0	0	0	Away from River
C07	2	15	D	2	0	0	0	0	0	Away from River
C08	2	15	D	2	0	0	0	0	0	Away from River
C09	2	15	D	5	0	0	0	0	0	Away from River
C10	2	15	D	3	0	0	0	0	0	Away from River
C11	2	15	D	3	0	0	0	0	0	Away from River
C12	2	15	D	3	0	0	0	0	0	Away from River
C01	3	15	D	6	0	0	0	0	0	Away from River
C02	3	15	D	2	0	0	0	0	0	Away from River
C03	3	15	D	1	0	0	0	0	0	Away from River
C04	3	15	D	6	0	0	0	0	0	Away from River
C05	3	15	D	5	0	0	0	0	0	Away from River
C06	3	15	D	5	0	0	0	0	0	Away from River
C07	3	15	D	2	0	0	0	0	0	Away from River
C08	3	15	D	2	0	0	0	0	0	Away from River
C09	3	15	D	5	0	0	0	0	0	Away from River
C10	3	15	D	3	0	0	0	0	0	Away from River
C11	3	15	D	3	0	0	0	0	0	Away from River
C12	3	15	D	3	0	0	0	0	0	Away from River
C01	4	15	TDW	6	0	0	0	0	0	Away from River
C02	4	15	TDW	2	0	0	0	0	0	Away from River
C03	4	15	TDW	2	0	1	0	0	1	Away from River
C04	4	15	TDW	6	0	0	0	0	0	Away from River
C05	4	15	TDW	4	1	0	0	0	1	Away from River
C06	4	15	TDW	5	0	0	0	0	0	Away from River
C07	4	15	TDW	2	0	0	0	0	0	Away from River
C08	4	15	TDW	2	0	0	0	0	0	Away from River
C09	4	15	TDW	5	0	0	0	0	0	Away from River
C10	4	15	TDW	3	1	0	0	0	1	Away from River
C11	4	15	TDW	3	0	0	0	0	0	Away from River
C12	4	15	TDW	3	0	0	0	0	0	Away from River
C01	5	15	TDW	6	0	0	0	0	0	Away from River
C02	5	15	TDW	2	0	0	0	0	0	Away from River
C03	5	15	TDW	1	0	0	0	0	0	Away from River
C04	5	15	TDW	6	0	0	0	0	0	Away from River
C05	5	15	TDW	5	0	0	0	0	0	Away from River
C06	5	15	TDW	5	0	0	0	0	0	Away from River
C07	5	15	TDW	2	0	0	0	0	0	Away from River
C08	5	15	TDW	2	0	0	0	0	0	Away from River
C09	5	15	TDW	5	0	0	0	0	0	Away from River
C10	5	15	TDW	3	0	0	0	0	0	Away from River
C11	5	15	TDW	3	0	0	0	0	0	Away from River
C12	5	15	TDW	3	0	0	0	0	0	Away from River
C01	6	15	W	6	0	0	0	0	0	Away from River
C02	6	15	W	2	0	0	0	0	0	Away from River
C03	6	15	W	1	0	0	0	0	0	Away from River
C04	6	15	W	6	0	0	0	0	0	Away from River
C05	6	15	W	5	0	0	0	0	0	Away from River
C06	6	15	W	5	0	0	0	0	0	Away from River
C07	6	15	W	2	0	0	0	0	0	Away from River
C08	6	15	W	2	0	0	0	0	0	Away from River
C09	6	15	W	5	0	0	0	0	0	Away from River
C10	6	15	W	3	0	0	0	0	0	Away from River
C11	6	15	W	3	0	0	0	0	0	Away from River
C12	6	15	W	3	0	0	0	0	0	Away from River
G01	11	14	TWD	6	1	0	0	0	1	Close to River
G02	11	14	TWD	2	1	0	0	0	1	Close to River
G03	11	14	TWD	7	1	2	3	0	6	Close to River
G04	11	14	TWD	4	2	2	0	1	5	Close to River
G05	11	14	TWD	3	0	0	0	0	0	Close to River
G06	11	14	TWD	5	0	1	0	0	1	Close to River
G07	11	14	TWD	3	6	4	2	2	14	Close to River
G08	11	14	TWD	2	6	9	16	0	31	Close to River
G09	11	14	TWD	5	3	10	12	0	25	Close to River
G10	11	14	TWD	4	0	0	0	0	0	Close to River
G11	11	14	TWD	7	0	0	0	0	0	Close to River
G12	11	14	TWD	4	0	0	0	0	0	Close to River
G01	12	14	D	6	0	0	0	0	0	Close to River
G02	12	14	D	2	0	0	0	0	0	Close to River
G03	12	14	D	7	0	0	0	0	0	Close to River
G04	12	14	D	4	0	0	0	0	0	Close to River
G05	12	14	D	3	0	0	0	0	0	Close to River
G06	12	14	D	5	0	0	0	0	0	Close to River
G07	12	14	D	3	0	0	0	0	0	Close to River
G08	12	14	D	2	0	0	1	2	3	Close to River
G09	12	14	D	5	2	0	9	1	12	Close to River
G10	12	14	D	4	0	0	0	0	0	Close to River
G11	12	14	D	8	1	1	0	0	2	Close to River
G12	12	14	D	4	0	0	0	0	0	Close to River
G01	1	15	D	6	0	0	0	0	0	Close to River
G02	1	15	D	2	0	0	0	0	0	Close to River
G03	1	15	D	7	0	0	0	0	0	Close to River
G04	1	15	D	4	0	0	0	0	0	Close to River
G05	1	15	D	3	0	0	0	0	0	Close to River
G06	1	15	D	5	0	0	0	0	0	Close to River
G07	1	15	D	3	23	2	0	0	25	Close to River
G08	1	15	D	3	8	2	2	0	12	Close to River
G09	1	15	D	5	12	4	0	0	16	Close to River
G10	1	15	D	4	0	0	0	0	0	Close to River
G11	1	15	D	8	0	0	0	0	0	Close to River
G12	1	15	D	4	1	0	0	0	1	Close to River
G01	2	15	D	6	0	1	0	0	1	Close to River
G02	2	15	D	2	0	0	0	0	0	Close to River
G03	2	15	D	7	0	0	1	0	1	Close to River
G04	2	15	D	4	2	4	0	0	6	Close to River
G05	2	15	D	3	1	0	0	0	1	Close to River
G06	2	15	D	5	0	0	0	0	0	Close to River
G07	2	15	D	4	27	6	0	0	33	Close to River
G08	2	15	D	3	18	8	2	0	28	Close to River
G09	2	15	D	5	22	12	4	0	38	Close to River
G10	2	15	D	4	0	0	0	0	0	Close to River
G11	2	15	D	8	0	0	0	0	0	Close to River
G12	2	15	D	4	0	0	0	0	0	Close to River
G01	3	15	D	5	0	1	0	0	1	Close to River
G02	3	15	D	2	0	0	0	0	0	Close to River
G03	3	15	D	6	2	2	1	0	5	Close to River
G04	3	15	D	5	0	2	0	0	2	Close to River
G05	3	15	D	3	0	0	0	0	0	Close to River
G06	3	15	D	5	0	0	0	0	0	Close to River
G07	3	15	D	3	7	11	9	0	27	Close to River
G08	3	15	D	2	5	8	2	0	15	Close to River
G09	3	15	D	4	8	6	0	0	14	Close to River
G10	3	15	D	4	0	0	0	0	0	Close to River
G11	3	15	D	3	1	0	0	0	1	Close to River
G12	3	15	D	4	0	0	0	0	0	Close to River
G01	4	15	TDW	6	1	0	0	0	1	Close to River
G02	4	15	TDW	2	0	0	0	0	0	Close to River
G03	4	15	TDW	6	0	0	0	0	0	Close to River
G04	4	15	TDW	5	0	0	0	0	0	Close to River
G05	4	15	TDW	3	0	0	0	0	0	Close to River
G06	4	15	TDW	5	0	0	0	0	0	Close to River
G07	4	15	TDW	5	22	7	3	4	36	Close to River
G08	4	15	TDW	2	19	12	11	4	46	Close to River
G09	4	15	TDW	5	11	9	4	3	27	Close to River
G10	4	15	TDW	4	0	0	0	0	0	Close to River
G11	4	15	TDW	3	0	0	0	0	0	Close to River
G12	4	15	TDW	2	0	0	0	0	0	Close to River
G01	5	15	TDW	4	3	0	0	0	3	Close to River
G02	5	15	TDW	2	0	0	0	0	0	Close to River
G03	5	15	TDW	7	12	3	2	1	18	Close to River
G04	5	15	TDW	5	1	0	0	0	1	Close to River
G05	5	15	TDW	3	0	0	0	0	0	Close to River
G06	5	15	TDW	4	0	0	0	0	0	Close to River
G07	5	15	TDW	5	9	4	2	1	16	Close to River
G08	5	15	TDW	2	1	2	2	0	5	Close to River
G09	5	15	TDW	3	18	6	4	2	30	Close to River
G10	5	15	TDW	4	0	0	0	0	0	Close to River
G11	5	15	TDW	5	0	0	0	0	0	Close to River
G12	5	15	TDW	4	0	0	0	0	0	Close to River
G01	6	15	W	4	1	0	0	0	1	Close to River
G02	6	15	W	2	0	0	0	0	0	Close to River
G03	6	15	W	7	1	0	0	0	1	Close to River
G04	6	15	W	5	0	0	0	0	0	Close to River
G05	6	15	W	3	0	0	0	0	0	Close to River
G06	6	15	W	4	1	0	0	0	1	Close to River
G07	6	15	W	5	0	0	0	0	0	Close to River
G08	6	15	W	4	0	0	0	0	0	Close to River
G09	6	15	W	3	0	0	0	0	0	Close to River
G10	6	15	W	4	0	0	0	0	0	Close to River
G11	6	15	W	4	0	0	0	0	0	Close to River
G12	6	15	W	2	0	0	0	0	0	Close to River
BW01	11	14	TWD	6	0	0	0	0	0	Away from River
BW02	11	14	TWD	4	0	0	0	0	0	Away from River
BW03	11	14	TWD	2	0	0	0	0	0	Away from River
BW04	11	14	TWD	2	0	0	0	0	0	Away from River
BW05	11	14	TWD	7	0	0	0	0	0	Away from River
BW06	11	14	TWD	4	0	0	0	0	0	Away from River
BW07	11	14	TWD	7	0	0	0	0	0	Away from River
BW08	11	14	TWD	2	0	0	0	0	0	Away from River
BW09	11	14	TWD	5	0	0	0	0	0	Away from River
BW10	11	14	TWD	2	0	0	0	0	0	Away from River
BW11	11	14	TWD	5	0	0	0	0	0	Away from River
BW12	11	14	TWD	6	0	0	0	0	0	Away from River
BW01	12	14	D	6	0	0	0	0	0	Away from River
BW02	12	14	D	4	0	0	0	0	0	Away from River
BW03	12	14	D	2	0	0	0	0	0	Away from River
BW04	12	14	D	2	0	0	0	0	0	Away from River
BW05	12	14	D	8	0	0	0	0	0	Away from River
BW06	12	14	D	4	0	0	0	0	0	Away from River
BW07	12	14	D	7	0	0	0	0	0	Away from River
BW08	12	14	D	2	0	0	0	0	0	Away from River
BW09	12	14	D	5	0	0	0	0	0	Away from River
BW10	12	14	D	2	0	0	0	0	0	Away from River
BW11	12	14	D	4	0	0	0	0	0	Away from River
BW12	12	14	D	4	0	0	0	0	0	Away from River
BW01	1	15	D	6	0	0	0	0	0	Away from River
BW02	1	15	D	4	1	0	0	0	1	Away from River
BW03	1	15	D	2	0	0	0	0	0	Away from River
BW04	1	15	D	2	0	0	0	0	0	Away from River
BW05	1	15	D	7	0	0	0	0	0	Away from River
BW06	1	15	D	4	0	0	0	0	0	Away from River
BW07	1	15	D	7	0	0	0	0	0	Away from River
BW08	1	15	D	2	0	0	0	0	0	Away from River
BW09	1	15	D	6	0	0	0	0	0	Away from River
BW10	1	15	D	2	0	0	0	0	0	Away from River
BW11	1	15	D	5	0	0	0	0	0	Away from River
BW12	1	15	D	6	0	0	0	0	0	Away from River
BW01	2	15	D	6	0	0	0	0	0	Away from River
BW02	2	15	D	4	0	0	0	0	0	Away from River
BW03	2	15	D	2	0	0	0	0	0	Away from River
BW04	2	15	D	2	0	0	0	0	0	Away from River
BW05	2	15	D	7	0	0	0	0	0	Away from River
BW06	2	15	D	4	0	0	0	0	0	Away from River
BW07	2	15	D	8	0	0	0	0	0	Away from River
BW08	2	15	D	2	0	0	0	0	0	Away from River
BW09	2	15	D	5	0	0	0	0	0	Away from River
BW10	2	15	D	2	0	0	0	0	0	Away from River
BW11	2	15	D	5	0	0	0	0	0	Away from River
BW12	2	15	D	6	0	0	0	0	0	Away from River
BW01	3	15	D	6	0	0	0	0	0	Away from River
BW02	3	15	D	4	0	0	0	0	0	Away from River
BW03	3	15	D	2	0	0	0	0	0	Away from River
BW04	3	15	D	2	0	0	0	0	0	Away from River
BW05	3	15	D	7	0	0	0	0	0	Away from River
BW06	3	15	D	4	0	0	0	0	0	Away from River
BW07	3	15	D	7	0	0	0	0	0	Away from River
BW08	3	15	D	4	0	0	0	0	0	Away from River
BW09	3	15	D	5	0	0	0	0	0	Away from River
BW10	3	15	D	2	0	0	0	0	0	Away from River
BW11	3	15	D	5	0	0	0	0	0	Away from River
BW12	3	15	D	6	0	0	0	0	0	Away from River
BW01	4	15	TDW	4	0	0	0	0	0	Away from River
BW02	4	15	TDW	4	0	0	0	0	0	Away from River
BW03	4	15	TDW	2	0	0	0	0	0	Away from River
BW04	4	15	TDW	2	0	0	0	0	0	Away from River
BW05	4	15	TDW	7	0	0	0	0	0	Away from River
BW06	4	15	TDW	5	0	0	0	0	0	Away from River
BW07	4	15	TDW	7	0	0	0	0	0	Away from River
BW08	4	15	TDW	2	0	0	0	0	0	Away from River
BW09	4	15	TDW	5	0	0	0	0	0	Away from River
BW10	4	15	TDW	2	0	0	0	0	0	Away from River
BW11	4	15	TDW	5	1	1	0	0	2	Away from River
BW12	4	15	TDW	6	1	0	0	0	1	Away from River
BW01	5	15	TDW	6	0	0	0	0	0	Away from River
BW02	5	15	TDW	2	0	0	0	0	0	Away from River
BW03	5	15	TDW	2	0	0	0	0	0	Away from River
BW04	5	15	TDW	2	0	0	0	0	0	Away from River
BW05	5	15	TDW	7	0	0	0	0	0	Away from River
BW06	5	15	TDW	4	0	0	0	0	0	Away from River
BW07	5	15	TDW	7	0	0	0	0	0	Away from River
BW08	5	15	TDW	2	0	0	0	0	0	Away from River
BW09	5	15	TDW	5	0	0	0	0	0	Away from River
BW10	5	15	TDW	2	0	0	0	0	0	Away from River
BW11	5	15	TDW	5	0	0	0	0	0	Away from River
BW12	5	15	TDW	6	0	0	0	0	0	Away from River
BW01	6	15	W	6	0	0	0	0	0	Away from River
BW02	6	15	W	4	0	0	0	0	0	Away from River
BW03	6	15	W	2	0	0	0	0	0	Away from River
BW04	6	15	W	2	0	0	0	0	0	Away from River
BW05	6	15	W	7	0	0	0	0	0	Away from River
BW06	6	15	W	4	0	0	0	0	0	Away from River
BW07	6	15	W	7	0	0	0	0	0	Away from River
BW08	6	15	W	2	0	0	0	0	0	Away from River
BW09	6	15	W	5	0	0	0	0	0	Away from River
BW10	6	15	W	2	0	0	0	0	0	Away from River
BW11	6	15	W	5	0	0	0	0	0	Away from River
BW12	6	15	W	6	0	0	0	0	0	Away from River
BU01	11	14	TWD	6	1	0	0	0	1	Away from River
Bu02	11	14	TWD	2	0	0	0	0	0	Away from River
Bu03	11	14	TWD	7	0	0	0	0	0	Away from River
Bu04	11	14	TWD	11	0	0	0	0	0	Away from River
Bu05	11	14	TWD	4	0	0	0	0	0	Away from River
Bu06	11	14	TWD	3	0	0	0	0	0	Away from River
Bu07	11	14	TWD	6	0	0	0	0	0	Away from River
Bu08	11	14	TWD	6	0	0	0	0	0	Away from River
Bu09	11	14	TWD	4	0	0	0	0	0	Away from River
Bu10	11	14	TWD	2	0	0	0	0	0	Away from River
Bu11	11	14	TWD	4	0	0	0	0	0	Away from River
Bu12	11	14	TWD	2	0	0	0	0	0	Away from River
BU01	12	14	D	7	0	0	0	0	0	Away from River
Bu02	12	14	D	3	0	0	0	0	0	Away from River
Bu03	12	14	D	7	0	0	1	0	1	Away from River
Bu04	12	14	D	8	0	0	0	0	0	Away from River
Bu05	12	14	D	5	0	0	0	0	0	Away from River
Bu06	12	14	D	3	0	0	0	0	0	Away from River
Bu07	12	14	D	6	0	0	0	0	0	Away from River
Bu08	12	14	D	6	0	0	0	0	0	Away from River
Bu09	12	14	D	3	0	0	0	0	0	Away from River
Bu10	12	14	D	2	0	0	0	0	0	Away from River
Bu11	12	14	D	4	0	0	0	0	0	Away from River
Bu12	12	14	D	2	0	0	0	0	0	Away from River
BU01	1	15	D	7	0	0	0	0	0	Away from River
Bu02	1	15	D	2	0	0	0	0	0	Away from River
Bu03	1	15	D	7	0	0	0	0	0	Away from River
Bu04	1	15	D	9	0	0	0	0	0	Away from River
Bu05	1	15	D	5	0	0	0	0	0	Away from River
Bu06	1	15	D	3	0	0	0	0	0	Away from River
Bu07	1	15	D	6	0	0	0	0	0	Away from River
Bu08	1	15	D	6	0	0	0	0	0	Away from River
Bu09	1	15	D	3	0	0	0	0	0	Away from River
Bu10	1	15	D	2	0	0	0	0	0	Away from River
Bu11	1	15	D	4	0	0	0	0	0	Away from River
Bu12	1	15	D	2	0	0	0	0	0	Away from River
BU01	2	15	D	7	0	0	0	0	0	Away from River
Bu02	2	15	D	2	0	0	0	0	0	Away from River
Bu03	2	15	D	7	0	0	0	0	0	Away from River
Bu04	2	15	D	11	0	0	0	0	0	Away from River
Bu05	2	15	D	5	0	0	0	0	0	Away from River
Bu06	2	15	D	3	2	0	0	0	2	Away from River
Bu07	2	15	D	6	0	0	0	0	0	Away from River
Bu08	2	15	D	6	0	0	0	0	0	Away from River
Bu09	2	15	D	3	0	0	0	0	0	Away from River
Bu10	2	15	D	2	0	0	0	0	0	Away from River
Bu11	2	15	D	4	0	0	0	0	0	Away from River
Bu12	2	15	D	2	0	0	0	0	0	Away from River
BU01	3	15	D	7	0	0	0	0	0	Away from River
Bu02	3	15	D	2	0	0	0	0	0	Away from River
Bu03	3	15	D	7	0	0	0	0	0	Away from River
Bu04	3	15	D	11	0	0	0	0	0	Away from River
Bu05	3	15	D	5	0	0	0	0	0	Away from River
Bu06	3	15	D	3	0	0	0	0	0	Away from River
Bu07	3	15	D	6	0	0	0	0	0	Away from River
Bu08	3	15	D	6	0	0	0	0	0	Away from River
Bu09	3	15	D	3	0	0	0	0	0	Away from River
Bu10	3	15	D	2	0	0	0	0	0	Away from River
Bu11	3	15	D	4	0	0	0	0	0	Away from River
Bu12	3	15	D	2	0	0	0	0	0	Away from River
BU01	4	15	TDW	7	0	0	0	0	0	Away from River
Bu02	4	15	TDW	2	0	0	0	0	0	Away from River
Bu03	4	15	TDW	7	0	0	0	0	0	Away from River
Bu04	4	15	TDW	11	0	0	0	0	0	Away from River
Bu05	4	15	TDW	5	0	0	0	0	0	Away from River
Bu06	4	15	TDW	3	0	0	0	0	0	Away from River
Bu07	4	15	TDW	6	0	0	0	0	0	Away from River
Bu08	4	15	TDW	6	0	0	0	0	0	Away from River
Bu09	4	15	TDW	3	0	0	0	0	0	Away from River
Bu10	4	15	TDW	2	0	0	0	0	0	Away from River
Bu11	4	15	TDW	4	0	0	0	0	0	Away from River
Bu12	4	15	TDW	2	0	0	0	0	0	Away from River
BU01	5	15	TDW	7	0	0	0	0	0	Away from River
Bu02	5	15	TDW	2	0	0	0	0	0	Away from River
Bu03	5	15	TDW	7	0	0	0	0	0	Away from River
Bu04	5	15	TDW	11	0	0	0	0	0	Away from River
Bu05	5	15	TDW	5	0	0	0	0	0	Away from River
Bu06	5	15	TDW	3	0	0	0	0	0	Away from River
Bu07	5	15	TDW	6	0	0	0	0	0	Away from River
Bu08	5	15	TDW	6	0	0	0	0	0	Away from River
Bu09	5	15	TDW	3	0	0	0	0	0	Away from River
Bu10	5	15	TDW	2	0	0	0	0	0	Away from River
Bu11	5	15	TDW	4	0	0	0	0	0	Away from River
Bu12	5	15	TDW	2	0	0	0	0	0	Away from River
BU01	6	15	W	7	0	0	0	0	0	Away from River
Bu02	6	15	W	2	0	0	0	0	0	Away from River
Bu03	6	15	W	7	0	0	0	0	0	Away from River
Bu04	6	15	W	11	0	0	0	0	0	Away from River
Bu05	6	15	W	5	0	0	0	0	0	Away from River
Bu06	6	15	W	3	0	0	0	0	0	Away from River
Bu07	6	15	W	6	0	0	0	0	0	Away from River
Bu08	6	15	W	6	0	0	0	0	0	Away from River
Bu09	6	15	W	3	0	0	0	0	0	Away from River
Bu10	6	15	W	2	0	0	0	0	0	Away from River
Bu11	6	15	W	4	0	0	0	0	0	Away from River
Bu12	6	15	W	2	0	0	0	0	0	Away from River
R01	7	15	W	4	1	0	0	0	1	Close to River
R02	7	15	W	2	0	0	0	0	0	Close to River
R03	7	15	W	4	3	8	0	0	11	Close to River
R04	7	15	W	2	0	0	0	0	0	Close to River
R05	7	15	W	3	0	0	0	0	0	Close to River
R06	7	15	W	6	0	0	0	0	0	Close to River
R07	7	15	W	4	2	2	0	0	4	Close to River
R08	7	15	W	5	1	0	0	0	1	Close to River
R09	7	15	W	2	0	0	0	0	0	Close to River
R10	7	15	W	4	0	0	0	0	0	Close to River
R11	7	15	W	4	0	0	0	0	0	Close to River
R12	7	15	W	2	0	0	0	0	0	Close to River
C01	7	15	W	6	0	0	0	0	0	Away from River
C02	7	15	W	2	0	0	0	0	0	Away from River
C03	7	15	W	1	0	0	0	0	0	Away from River
C04	7	15	W	6	0	0	0	0	0	Away from River
C05	7	15	W	5	0	0	0	0	0	Away from River
C06	7	15	W	5	0	0	0	0	0	Away from River
C07	7	15	W	2	0	0	0	0	0	Away from River
C08	7	15	W	2	0	0	0	0	0	Away from River
C09	7	15	W	5	0	0	0	0	0	Away from River
C10	7	15	W	3	0	0	0	0	0	Away from River
C11	7	15	W	3	0	0	0	0	0	Away from River
C12	7	15	W	3	0	0	0	0	0	Away from River
G01	7	15	W	6	0	0	0	0	0	Close to River
G02	7	15	W	2	0	0	0	0	0	Close to River
G03	7	15	W	7	0	0	0	0	0	Close to River
G04	7	15	W	4	0	0	0	0	0	Close to River
G05	7	15	W	3	0	0	0	0	0	Close to River
G06	7	15	W	5	0	0	0	0	0	Close to River
G07	7	15	W	3	9	6	3	1	19	Close to River
G08	7	15	W	2	6	5	0	1	12	Close to River
G09	7	15	W	5	2	0	5	2	9	Close to River
G10	7	15	W	4	0	0	0	0	0	Close to River
G11	7	15	W	7	0	0	0	0	0	Close to River
G12	7	15	W	4	0	0	0	0	0	Close to River
BW01	7	15	W	6	0	0	0	0	0	Away from River
BW02	7	15	W	4	0	0	0	0	0	Away from River
BW03	7	15	W	2	0	0	0	0	0	Away from River
BW04	7	15	W	2	0	0	0	0	0	Away from River
BW05	7	15	W	7	0	0	0	0	0	Away from River
BW06	7	15	W	4	0	0	0	0	0	Away from River
BW07	7	15	W	7	0	0	0	0	0	Away from River
BW08	7	15	W	2	0	0	0	0	0	Away from River
BW09	7	15	W	5	0	0	0	0	0	Away from River
BW10	7	15	W	2	0	0	0	0	0	Away from River
BW11	7	15	W	5	0	0	0	0	0	Away from River
BW12	7	15	W	6	0	0	0	0	0	Away from River
BU01	7	15	W	7	0	0	0	0	0	Away from River
Bu02	7	15	W	2	0	0	0	0	0	Away from River
Bu03	7	15	W	7	0	0	0	0	0	Away from River
Bu04	7	15	W	11	0	0	0	0	0	Away from River
Bu05	7	15	W	5	0	0	0	0	0	Away from River
Bu06	7	15	W	3	0	0	0	0	0	Away from River
Bu07	7	15	W	6	0	0	0	0	0	Away from River
Bu08	7	15	W	6	0	0	0	0	0	Away from River
Bu09	7	15	W	3	0	0	0	0	0	Away from River
Bu10	7	15	W	2	0	0	0	0	0	Away from River
Bu11	7	15	W	4	0	0	0	0	0	Away from River
Bu12	7	15	W	2	0	0	0	0	0	Away from River
R01	8	15	W	5	1	0	0	0	1	Close to River
R02	8	15	W	2	0	0	0	0	0	Close to River
R03	8	15	W	4	0	0	0	0	0	Close to River
R04	8	15	W	2	0	0	0	0	0	Close to River
R05	8	15	W	3	0	0	0	0	0	Close to River
R06	8	15	W	6	0	0	0	0	0	Close to River
R07	8	15	W	4	0	0	0	0	0	Close to River
R08	8	15	W	5	0	0	0	0	0	Close to River
R09	8	15	W	2	0	0	0	0	0	Close to River
R10	8	15	W	4	0	0	0	0	0	Close to River
R11	8	15	W	4	0	0	0	0	0	Close to River
R12	8	15	W	2	0	0	0	0	0	Close to River
C01	8	15	W	6	0	0	0	0	0	Away from River
C02	8	15	W	2	0	0	0	0	0	Away from River
C03	8	15	W	2	0	0	0	0	0	Away from River
C04	8	15	W	6	0	0	0	0	0	Away from River
C05	8	15	W	5	0	0	0	0	0	Away from River
C06	8	15	W	5	0	0	0	0	0	Away from River
C07	8	15	W	2	0	0	0	0	0	Away from River
C08	8	15	W	2	0	0	0	0	0	Away from River
C09	8	15	W	5	0	0	0	0	0	Away from River
C10	8	15	W	3	0	0	0	0	0	Away from River
C11	8	15	W	3	0	0	0	0	0	Away from River
C12	8	15	W	3	0	0	0	0	0	Away from River
G01	8	15	W	6	0	0	0	0	0	Close to River
G02	8	15	W	2	0	0	0	0	0	Close to River
G03	8	15	W	7	0	0	0	0	0	Close to River
G04	8	15	W	4	0	0	0	0	0	Close to River
G05	8	15	W	3	1	0	0	0	1	Close to River
G06	8	15	W	5	0	0	0	0	0	Close to River
G07	8	15	W	3	2	1	0	0	3	Close to River
G08	8	15	W	2	4	1	0	0	5	Close to River
G09	8	15	W	5	0	0	0	0	0	Close to River
G10	8	15	W	4	0	0	0	0	0	Close to River
G11	8	15	W	7	0	0	0	0	0	Close to River
G12	8	15	W	4	0	0	0	0	0	Close to River
BW01	8	15	W	6	0	0	0	0	0	Away from River
BW02	8	15	W	4	0	0	0	0	0	Away from River
BW03	8	15	W	2	0	0	0	0	0	Away from River
BW04	8	15	W	2	0	0	0	0	0	Away from River
BW05	8	15	W	7	0	0	0	0	0	Away from River
BW06	8	15	W	4	0	0	0	0	0	Away from River
BW07	8	15	W	7	0	0	0	0	0	Away from River
BW08	8	15	W	2	0	0	0	0	0	Away from River
BW09	8	15	W	5	0	0	0	0	0	Away from River
BW10	8	15	W	2	0	0	0	0	0	Away from River
BW11	8	15	W	5	0	0	0	0	0	Away from River
BW12	8	15	W	6	0	0	0	0	0	Away from River
BU01	8	15	W	7	0	0	0	0	0	Away from River
Bu02	8	15	W	2	0	0	0	0	0	Away from River
Bu03	8	15	W	7	0	0	0	0	0	Away from River
Bu04	8	15	W	11	0	0	0	0	0	Away from River
Bu05	8	15	W	5	0	0	0	0	0	Away from River
Bu06	8	15	W	3	0	0	0	0	0	Away from River
Bu07	8	15	W	6	0	0	0	0	0	Away from River
Bu08	8	15	W	6	0	0	0	0	0	Away from River
Bu09	8	15	W	3	0	0	0	0	0	Away from River
Bu10	8	15	W	2	0	0	0	0	0	Away from River
Bu11	8	15	W	4	0	0	0	0	0	Away from River
Bu12	8	15	W	2	0	0	0	0	0	Away from River
R01	9	15	W	4	1	0	0	0	1	Close to River
R02	9	15	W	2	0	0	0	0	0	Close to River
R03	9	15	W	3	0	0	0	0	0	Close to River
R04	9	15	W	2	0	0	0	0	0	Close to River
R05	9	15	W	4	9	4	1	0	14	Close to River
R06	9	15	W	5	1	0	0	0	1	Close to River
R07	9	15	W	4	0	0	0	0	0	Close to River
R08	9	15	W	5	0	0	0	0	0	Close to River
R09	9	15	W	2	0	0	0	0	0	Close to River
R10	9	15	W	4	0	0	0	0	0	Close to River
R11	9	15	W	4	0	0	0	0	0	Close to River
R12	9	15	W	2	0	0	0	0	0	Close to River
C01	9	15	W	6	0	0	0	0	0	Away from River
C02	9	15	W	2	0	0	0	0	0	Away from River
C03	9	15	W	1	0	0	0	0	0	Away from River
C04	9	15	W	6	0	0	0	0	0	Away from River
C05	9	15	W	4	3	1	0	0	4	Away from River
C06	9	15	W	5	0	0	0	0	0	Away from River
C07	9	15	W	2	0	0	0	0	0	Away from River
C08	9	15	W	2	0	0	0	0	0	Away from River
C09	9	15	W	5	0	0	0	0	0	Away from River
C10	9	15	W	3	0	0	0	0	0	Away from River
C11	9	15	W	3	0	0	0	0	0	Away from River
C12	9	15	W	3	0	0	0	0	0	Away from River
G01	9	15	W	4	2	0	0	0	2	Close to River
G02	9	15	W	2	0	0	0	0	0	Close to River
G03	9	15	W	7	8	2	2	0	12	Close to River
G04	9	15	W	5	2	0	0	0	2	Close to River
G05	9	15	W	3	0	0	0	0	0	Close to River
G06	9	15	W	5	33	17	4	0	54	Close to River
G07	9	15	W	3	112	33	18	7	170	Close to River
G08	9	15	W	2	0	0	0	0	0	Close to River
G09	9	15	W	5	0	0	0	0	0	Close to River
G10	9	15	W	4	0	0	0	0	0	Close to River
G11	9	15	W	7	0	0	0	0	0	Close to River
G12	9	15	W	4	0	0	0	0	0	Close to River
BW01	9	15	W	6	0	0	0	0	0	Away from River
BW02	9	15	W	4	0	0	0	0	0	Away from River
BW03	9	15	W	2	0	0	0	0	0	Away from River
BW04	9	15	W	2	0	0	0	0	0	Away from River
BW05	9	15	W	7	0	0	0	0	0	Away from River
BW06	9	15	W	4	0	0	0	0	0	Away from River
BW07	9	15	W	7	0	0	0	0	0	Away from River
BW08	9	15	W	2	0	0	0	0	0	Away from River
BW09	9	15	W	5	0	0	0	0	0	Away from River
BW10	9	15	W	2	2	0	0	0	2	Away from River
BW11	9	15	W	5	2	0	0	0	2	Away from River
BW12	9	15	W	6	0	0	0	0	0	Away from River
BU01	9	15	W	7	1	0	0	0	1	Away from River
Bu02	9	15	W	2	0	0	0	0	0	Away from River
Bu03	9	15	W	7	0	0	0	0	0	Away from River
Bu04	9	15	W	11	0	0	0	0	0	Away from River
Bu05	9	15	W	5	0	0	0	0	0	Away from River
Bu06	9	15	W	3	0	0	0	0	0	Away from River
Bu07	9	15	W	6	0	1	0	0	1	Away from River
Bu08	9	15	W	6	0	0	0	0	0	Away from River
Bu09	9	15	W	3	0	0	0	0	0	Away from River
Bu10	9	15	W	2	0	1	0	0	1	Away from River
Bu11	9	15	W	4	0	0	0	0	0	Away from River
Bu12	9	15	W	2	0	0	0	0	0	Away from River
R01	10	15	TWD	4	1	0	0	0	1	Close to River
R02	10	15	TWD	2	0	0	0	0	0	Close to River
R03	10	15	TWD	3	0	0	0	0	0	Close to River
R04	10	15	TWD	2	3	0	0	0	3	Close to River
R05	10	15	TWD	4	0	0	0	0	0	Close to River
R06	10	15	TWD	5	0	0	0	0	0	Close to River
R07	10	15	TWD	4	0	0	0	0	0	Close to River
R08	10	15	TWD	5	0	0	0	0	0	Close to River
R09	10	15	TWD	2	0	0	0	0	0	Close to River
R10	10	15	TWD	4	0	0	0	0	0	Close to River
R11	10	15	TWD	4	0	0	0	0	0	Close to River
R12	10	15	TWD	2	0	0	0	0	0	Close to River
C01	10	15	TWD	5	0	0	0	0	0	Away from River
C02	10	15	TWD	2	0	0	0	0	0	Away from River
C03	10	15	TWD	1	0	0	0	0	0	Away from River
C04	10	15	TWD	6	1	0	0	0	1	Away from River
C05	10	15	TWD	4	0	0	0	0	0	Away from River
C06	10	15	TWD	5	0	0	0	0	0	Away from River
C07	10	15	TWD	2	0	0	0	0	0	Away from River
C08	10	15	TWD	3	0	0	0	0	0	Away from River
C09	10	15	TWD	5	0	0	0	0	0	Away from River
C10	10	15	TWD	3	0	0	0	0	0	Away from River
C11	10	15	TWD	3	0	0	0	0	0	Away from River
C12	10	15	TWD	4	0	0	0	0	0	Away from River
G01	10	15	TWD	5	2	0	0	0	2	Close to River
G02	10	15	TWD	2	0	0	0	0	0	Close to River
G03	10	15	TWD	6	3	1	0	0	4	Close to River
G04	10	15	TWD	5	2	2	0	0	4	Close to River
G05	10	15	TWD	3	1	0	1	0	2	Close to River
G06	10	15	TWD	5	0	0	0	0	0	Close to River
G07	10	15	TWD	3	248	107	35	21	411	Close to River
G08	10	15	TWD	2	173	77	31	30	311	Close to River
G09	10	15	TWD	5	23	4	3	0	30	Close to River
G10	10	15	TWD	5	1	0	0	0	1	Close to River
G11	10	15	TWD	7	0	0	0	0	0	Close to River
G12	10	15	TWD	3	0	0	0	0	0	Close to River
BW01	10	15	TWD	6	0	0	0	0	0	Away from River
BW02	10	15	TWD	4	0	0	0	0	0	Away from River
BW03	10	15	TWD	2	0	0	0	0	0	Away from River
BW04	10	15	TWD	2	0	0	0	0	0	Away from River
BW05	10	15	TWD	7	0	0	0	0	0	Away from River
BW06	10	15	TWD	4	0	0	0	0	0	Away from River
BW07	10	15	TWD	7	0	0	0	0	0	Away from River
BW08	10	15	TWD	2	0	0	0	0	0	Away from River
BW09	10	15	TWD	5	0	0	0	0	0	Away from River
BW10	10	15	TWD	2	1	0	0	0	1	Away from River
BW11	10	15	TWD	5	0	0	0	0	0	Away from River
BW12	10	15	TWD	6	0	0	0	0	0	Away from River
BU01	10	15	TWD	7	0	0	0	0	0	Away from River
Bu02	10	15	TWD	2	0	0	0	0	0	Away from River
Bu03	10	15	TWD	7	0	0	0	0	0	Away from River
Bu04	10	15	TWD	11	0	0	0	0	0	Away from River
Bu05	10	15	TWD	5	0	0	0	0	0	Away from River
Bu06	10	15	TWD	3	0	0	0	0	0	Away from River
Bu07	10	15	TWD	6	0	0	0	0	0	Away from River
Bu08	10	15	TWD	6	0	0	0	0	0	Away from River
Bu09	10	15	TWD	3	0	0	0	0	0	Away from River
Bu10	10	15	TWD	2	0	0	0	0	0	Away from River
Bu11	10	15	TWD	4	0	0	0	0	0	Away from River
Bu12	10	15	TWD	2	0	0	0	0	0	Away from River
R01	11	15	TWD	3	0	0	0	0	0	Close to River
R02	11	15	TWD	2	0	0	0	0	0	Close to River
R03	11	15	TWD	3	0	0	0	0	0	Close to River
R04	11	15	TWD	2	0	0	0	0	0	Close to River
R05	11	15	TWD	4	0	0	0	0	0	Close to River
R06	11	15	TWD	4	2	0	0	0	2	Close to River
R07	11	15	TWD	4	0	0	0	0	0	Close to River
R08	11	15	TWD	6	0	0	0	0	0	Close to River
R09	11	15	TWD	2	0	0	0	0	0	Close to River
R10	11	15	TWD	4	0	0	0	0	0	Close to River
R11	11	15	TWD	4	0	0	0	0	0	Close to River
R12	11	15	TWD	2	0	0	0	0	0	Close to River
C01	11	15	TWD	5	0	0	0	0	0	Away from River
C02	11	15	TWD	2	0	0	0	0	0	Away from River
C03	11	15	TWD	1	0	0	0	0	0	Away from River
C04	11	15	TWD	5	0	0	0	0	0	Away from River
C05	11	15	TWD	4	0	0	0	0	0	Away from River
C06	11	15	TWD	5	0	0	0	0	0	Away from River
C07	11	15	TWD	2	0	0	0	0	0	Away from River
C08	11	15	TWD	3	0	0	0	0	0	Away from River
C09	11	15	TWD	5	0	0	0	0	0	Away from River
C10	11	15	TWD	4	0	0	0	0	0	Away from River
C11	11	15	TWD	3	0	0	0	0	0	Away from River
C12	11	15	TWD	4	0	0	0	0	0	Away from River
G01	11	15	TWD	6	0	0	0	0	0	Close to River
G02	11	15	TWD	2	0	0	0	0	0	Close to River
G03	11	15	TWD	6	2	1	0	0	3	Close to River
G04	11	15	TWD	5	0	0	0	0	0	Close to River
G05	11	15	TWD	3	0	0	0	0	0	Close to River
G06	11	15	TWD	5	3	0	1	0	4	Close to River
G07	11	15	TWD	3	0	0	0	0	0	Close to River
G08	11	15	TWD	2	74	23	14	8	119	Close to River
G09	11	15	TWD	5	26	12	4	2	44	Close to River
G10	11	15	TWD	5	0	0	0	0	0	Close to River
G11	11	15	TWD	8	0	0	0	0	0	Close to River
G12	11	15	TWD	3	0	0	0	0	0	Close to River
BW01	11	15	TWD	6	0	0	0	0	0	Away from River
BW02	11	15	TWD	4	0	0	0	0	0	Away from River
BW03	11	15	TWD	2	0	0	0	0	0	Away from River
BW04	11	15	TWD	2	0	0	0	0	0	Away from River
BW05	11	15	TWD	7	0	0	0	0	0	Away from River
BW06	11	15	TWD	4	0	0	0	0	0	Away from River
BW07	11	15	TWD	7	0	0	0	0	0	Away from River
BW08	11	15	TWD	2	0	0	0	0	0	Away from River
BW09	11	15	TWD	6	0	0	0	0	0	Away from River
BW10	11	15	TWD	2	0	0	0	0	0	Away from River
BW11	11	15	TWD	5	0	0	0	0	0	Away from River
BW12	11	15	TWD	6	0	0	0	0	0	Away from River
BU01	11	15	TWD	7	0	0	0	0	0	Away from River
Bu02	11	15	TWD	2	0	0	0	0	0	Away from River
Bu03	11	15	TWD	7	0	0	0	0	0	Away from River
Bu04	11	15	TWD	10	0	0	0	0	0	Away from River
Bu05	11	15	TWD	5	0	0	0	0	0	Away from River
Bu06	11	15	TWD	3	0	0	0	0	0	Away from River
Bu07	11	15	TWD	6	0	0	0	0	0	Away from River
Bu08	11	15	TWD	6	0	0	0	0	0	Away from River
Bu09	11	15	TWD	3	0	0	0	0	0	Away from River
Bu10	11	15	TWD	2	0	0	0	0	0	Away from River
Bu11	11	15	TWD	4	0	0	0	0	0	Away from River
Bu12	11	15	TWD	2	0	0	0	0	0	Away from River
R01	12	15	D	4	2	1	0	0	3	Close to River
R02	12	15	D	3	0	0	0	0	0	Close to River
R03	12	15	D	3	0	0	0	0	0	Close to River
R04	12	15	D	2	1	0	0	0	1	Close to River
R05	12	15	D	4	1	0	0	0	1	Close to River
R06	12	15	D	5	0	0	0	0	0	Close to River
R07	12	15	D	4	0	0	0	0	0	Close to River
R08	12	15	D	6	0	0	0	0	0	Close to River
R09	12	15	D	2	0	0	0	0	0	Close to River
R10	12	15	D	4	0	0	0	0	0	Close to River
R11	12	15	D	5	0	0	0	0	0	Close to River
R12	12	15	D	2	0	0	0	0	0	Close to River
C01	12	15	D	5	0	0	0	0	0	Away from River
C02	12	15	D	2	0	0	0	0	0	Away from River
C03	12	15	D	2	0	0	0	0	0	Away from River
C04	12	15	D	6	0	0	0	0	0	Away from River
C05	12	15	D	4	0	0	0	0	0	Away from River
C06	12	15	D	5	0	0	0	0	0	Away from River
C07	12	15	D	2	0	0	0	0	0	Away from River
C08	12	15	D	4	0	0	0	0	0	Away from River
C09	12	15	D	5	0	0	0	0	0	Away from River
C10	12	15	D	4	0	0	0	0	0	Away from River
C11	12	15	D	3	0	0	0	0	0	Away from River
C12	12	15	D	4	0	0	0	0	0	Away from River
G01	12	15	D	4	0	0	0	0	0	Close to River
G02	12	15	D	2	0	0	0	0	0	Close to River
G03	12	15	D	5	0	0	0	0	0	Close to River
G04	12	15	D	4	0	0	0	0	0	Close to River
G05	12	15	D	3	1	0	0	0	1	Close to River
G06	12	15	D	3	0	1	0	0	1	Close to River
G07	12	15	D	2	29	12	8	3	52	Close to River
G08	12	15	D	2	43	8	1	9	61	Close to River
G09	12	15	D	4	3	1	0	0	4	Close to River
G10	12	15	D	4	0	0	0	0	0	Close to River
G11	12	15	D	5	0	0	0	0	0	Close to River
G12	12	15	D	4	0	0	0	0	0	Close to River
BW01	12	15	D	5	0	0	0	0	0	Away from River
BW02	12	15	D	4	0	0	0	0	0	Away from River
BW03	12	15	D	2	0	0	0	0	0	Away from River
BW04	12	15	D	2	0	0	0	0	0	Away from River
BW05	12	15	D	7	0	0	0	0	0	Away from River
BW06	12	15	D	4	0	0	0	0	0	Away from River
BW07	12	15	D	7	0	0	0	0	0	Away from River
BW08	12	15	D	2	0	0	0	0	0	Away from River
BW09	12	15	D	5	0	0	0	0	0	Away from River
BW10	12	15	D	2	0	0	0	0	0	Away from River
BW11	12	15	D	5	0	0	0	0	0	Away from River
BW12	12	15	D	6	0	0	0	0	0	Away from River
BU01	12	15	D	7	0	0	0	0	0	Away from River
Bu02	12	15	D	2	0	0	0	0	0	Away from River
Bu03	12	15	D	7	0	0	0	0	0	Away from River
Bu04	12	15	D	8	0	0	0	0	0	Away from River
Bu05	12	15	D	5	0	0	0	0	0	Away from River
Bu06	12	15	D	3	0	0	0	0	0	Away from River
Bu07	12	15	D	6	0	0	0	0	0	Away from River
Bu08	12	15	D	6	0	0	0	0	0	Away from River
Bu09	12	15	D	3	0	0	0	0	0	Away from River
Bu10	12	15	D	2	0	0	0	0	0	Away from River
Bu11	12	15	D	4	0	0	0	0	0	Away from River
Bu12	12	15	D	2	0	0	0	0	0	Away from River
R01	1	16	D	4	28	8	11	1	48	Close to River
R02	1	16	D	2	3	2	0	1	6	Close to River
R03	1	16	D	4	0	0	0	0	0	Close to River
R04	1	16	D	2	0	0	0	0	0	Close to River
R05	1	16	D	3	0	0	0	0	0	Close to River
R06	1	16	D	6	1	0	0	0	1	Close to River
R07	1	16	D	4	0	0	0	0	0	Close to River
R08	1	16	D	5	0	0	0	0	0	Close to River
R09	1	16	D	2	0	0	0	0	0	Close to River
R10	1	16	D	4	0	0	0	0	0	Close to River
R11	1	16	D	4	0	0	0	0	0	Close to River
R12	1	16	D	2	0	0	0	0	0	Close to River
C01	1	16	D	6	0	0	0	0	0	Away from River
C02	1	16	D	2	0	0	0	0	0	Away from River
C03	1	16	D	4	0	0	0	0	0	Away from River
C04	1	16	D	6	0	0	0	0	0	Away from River
C05	1	16	D	5	0	0	0	0	0	Away from River
C06	1	16	D	5	0	0	0	0	0	Away from River
C07	1	16	D	2	0	0	0	0	0	Away from River
C08	1	16	D	2	0	0	0	0	0	Away from River
C09	1	16	D	5	0	0	0	0	0	Away from River
C10	1	16	D	3	0	0	0	0	0	Away from River
C11	1	16	D	3	0	0	0	0	0	Away from River
C12	1	16	D	3	0	0	0	0	0	Away from River
G01	1	16	D	6	0	0	0	0	0	Close to River
G02	1	16	D	2	0	0	0	0	0	Close to River
G03	1	16	D	7	3	1	1	0	5	Close to River
G04	1	16	D	4	0	0	0	0	0	Close to River
G05	1	16	D	3	0	0	0	0	0	Close to River
G06	1	16	D	5	4	0	0	0	4	Close to River
G07	1	16	D	3	42	28	13	12	95	Close to River
G08	1	16	D	2	11	1	0	1	13	Close to River
G09	1	16	D	5	6	2	1	1	10	Close to River
G10	1	16	D	4	0	0	0	0	0	Close to River
G11	1	16	D	7	2	0	0	0	2	Close to River
G12	1	16	D	4	0	0	0	0	0	Close to River
BW01	1	16	D	6	0	0	0	0	0	Away from River
BW02	1	16	D	4	0	0	0	0	0	Away from River
BW03	1	16	D	2	0	0	0	0	0	Away from River
BW04	1	16	D	2	0	0	0	0	0	Away from River
BW05	1	16	D	7	0	0	0	0	0	Away from River
BW06	1	16	D	4	0	0	0	0	0	Away from River
BW07	1	16	D	7	0	0	0	0	0	Away from River
BW08	1	16	D	2	0	0	0	0	0	Away from River
BW09	1	16	D	5	0	0	0	0	0	Away from River
BW10	1	16	D	2	0	0	0	0	0	Away from River
BW11	1	16	D	5	0	0	0	0	0	Away from River
BW12	1	16	D	6	0	0	0	0	0	Away from River
BU01	1	16	D	7	0	0	0	0	0	Away from River
Bu02	1	16	D	2	0	0	0	0	0	Away from River
Bu03	1	16	D	7	0	0	0	0	0	Away from River
Bu04	1	16	D	11	0	0	0	0	0	Away from River
Bu05	1	16	D	5	0	0	0	0	0	Away from River
Bu06	1	16	D	3	0	0	0	0	0	Away from River
Bu07	1	16	D	6	0	0	0	0	0	Away from River
Bu08	1	16	D	6	0	0	0	0	0	Away from River
Bu09	1	16	D	3	0	0	0	0	0	Away from River
Bu10	1	16	D	2	0	0	0	0	0	Away from River
Bu11	1	16	D	4	0	0	0	0	0	Away from River
Bu12	1	16	D	2	0	0	0	0	0	Away from River
R01	2	16	D	4	32	13	7	4	56	Close to River
R02	2	16	D	2	6	0	0	0	6	Close to River
R03	2	16	D	4	0	0	0	0	0	Close to River
R04	2	16	D	2	0	0	0	0	0	Close to River
R05	2	16	D	3	0	0	0	0	0	Close to River
R06	2	16	D	6	0	0	0	0	0	Close to River
R07	2	16	D	4	0	0	0	0	0	Close to River
R08	2	16	D	5	0	0	0	0	0	Close to River
R09	2	16	D	2	0	0	0	0	0	Close to River
R10	2	16	D	4	0	0	0	0	0	Close to River
R11	2	16	D	4	0	0	0	0	0	Close to River
R12	2	16	D	2	0	0	0	0	0	Close to River
C01	2	16	D	6	0	0	0	0	0	Away from River
C02	2	16	D	2	0	0	0	0	0	Away from River
C03	2	16	D	1	0	0	0	0	0	Away from River
C04	2	16	D	6	0	0	0	0	0	Away from River
C05	2	16	D	5	0	0	0	0	0	Away from River
C06	2	16	D	5	0	0	0	0	0	Away from River
C07	2	16	D	2	0	0	0	0	0	Away from River
C08	2	16	D	2	0	0	0	0	0	Away from River
C09	2	16	D	5	0	0	0	0	0	Away from River
C10	2	16	D	3	0	0	0	0	0	Away from River
C11	2	16	D	3	0	0	0	0	0	Away from River
C12	2	16	D	3	0	0	0	0	0	Away from River
G01	2	16	D	6	0	0	0	0	0	Close to River
G02	2	16	D	2	0	0	0	0	0	Close to River
G03	2	16	D	7	0	0	0	0	0	Close to River
G04	2	16	D	4	1	0	0	0	1	Close to River
G05	2	16	D	3	0	0	0	0	0	Close to River
G06	2	16	D	5	1	0	0	0	1	Close to River
G07	2	16	D	3	5	1	1	0	7	Close to River
G08	2	16	D	2	3	0	1	0	4	Close to River
G09	2	16	D	5	0	0	0	0	0	Close to River
G10	2	16	D	4	0	0	0	0	0	Close to River
G11	2	16	D	7	0	0	0	0	0	Close to River
G12	2	16	D	4	0	0	0	0	0	Close to River
BW01	2	16	D	6	0	0	0	0	0	Away from River
BW02	2	16	D	4	0	0	0	0	0	Away from River
BW03	2	16	D	2	0	0	0	0	0	Away from River
BW04	2	16	D	2	0	0	0	0	0	Away from River
BW05	2	16	D	5	0	0	0	0	0	Away from River
BW06	2	16	D	4	0	0	0	0	0	Away from River
BW07	2	16	D	7	0	0	0	0	0	Away from River
BW08	2	16	D	2	0	0	0	0	0	Away from River
BW09	2	16	D	4	0	0	0	0	0	Away from River
BW10	2	16	D	2	0	0	0	0	0	Away from River
BW11	2	16	D	5	0	0	0	0	0	Away from River
BW12	2	16	D	6	0	0	0	0	0	Away from River
BU01	2	16	D	7	0	0	0	0	0	Away from River
Bu02	2	16	D	2	0	0	0	0	0	Away from River
Bu03	2	16	D	8	0	0	0	0	0	Away from River
Bu04	2	16	D	10	0	0	0	0	0	Away from River
Bu05	2	16	D	5	0	0	0	0	0	Away from River
Bu06	2	16	D	3	0	0	0	0	0	Away from River
Bu07	2	16	D	6	0	0	0	0	0	Away from River
Bu08	2	16	D	6	0	0	0	0	0	Away from River
Bu09	2	16	D	3	0	0	0	0	0	Away from River
Bu10	2	16	D	2	0	0	0	0	0	Away from River
Bu11	2	16	D	4	0	0	0	0	0	Away from River
Bu12	2	16	D	2	0	0	0	0	0	Away from River
R01	3	16	D	6	4	0	0	0	4	Close to River
R02	3	16	D	3	0	0	0	0	0	Close to River
R03	3	16	D	4	0	0	0	0	0	Close to River
R04	3	16	D	2	0	0	0	0	0	Close to River
R05	3	16	D	3	0	0	0	0	0	Close to River
R06	3	16	D	5	0	0	0	0	0	Close to River
R07	3	16	D	4	0	0	0	0	0	Close to River
R08	3	16	D	5	0	0	0	0	0	Close to River
R09	3	16	D	3	0	0	0	0	0	Close to River
R10	3	16	D	4	0	0	0	0	0	Close to River
R11	3	16	D	4	0	0	0	0	0	Close to River
R12	3	16	D	2	0	0	0	0	0	Close to River
C01	3	16	D	6	0	0	0	0	0	Away from River
C02	3	16	D	3	0	0	0	0	0	Away from River
C03	3	16	D	1	0	0	0	0	0	Away from River
C04	3	16	D	6	0	0	0	0	0	Away from River
C05	3	16	D	4	0	0	0	0	0	Away from River
C06	3	16	D	5	0	0	0	0	0	Away from River
C07	3	16	D	2	0	0	0	0	0	Away from River
C08	3	16	D	2	0	0	0	0	0	Away from River
C09	3	16	D	5	0	0	0	0	0	Away from River
C10	3	16	D	5	0	0	0	0	0	Away from River
C11	3	16	D	3	0	0	0	0	0	Away from River
C12	3	16	D	3	0	0	0	0	0	Away from River
G01	3	16	D	6	1	0	0	0	1	Close to River
G02	3	16	D	2	0	0	0	0	0	Close to River
G03	3	16	D	5	0	0	0	0	0	Close to River
G04	3	16	D	4	0	0	0	0	0	Close to River
G05	3	16	D	3	0	0	0	0	0	Close to River
G06	3	16	D	5	0	0	0	0	0	Close to River
G07	3	16	D	3	2	0	0	0	2	Close to River
G08	3	16	D	2	1	0	0	0	1	Close to River
G09	3	16	D	5	0	0	0	0	0	Close to River
G10	3	16	D	4	0	0	0	0	0	Close to River
G11	3	16	D	7	0	0	0	0	0	Close to River
G12	3	16	D	2	0	0	0	0	0	Close to River
BW01	3	16	D	6	0	0	0	0	0	Away from River
BW02	3	16	D	4	0	0	0	0	0	Away from River
BW03	3	16	D	2	0	0	0	0	0	Away from River
BW04	3	16	D	2	0	0	0	0	0	Away from River
BW05	3	16	D	5	0	0	0	0	0	Away from River
BW06	3	16	D	4	0	0	0	0	0	Away from River
BW07	3	16	D	6	0	0	0	0	0	Away from River
BW08	3	16	D	2	0	0	0	0	0	Away from River
BW09	3	16	D	4	0	0	0	0	0	Away from River
BW10	3	16	D	2	0	0	0	0	0	Away from River
BW11	3	16	D	4	0	0	0	0	0	Away from River
BW12	3	16	D	6	0	0	0	0	0	Away from River
BU01	3	16	D	7	0	0	0	0	0	Away from River
Bu02	3	16	D	2	0	0	0	0	0	Away from River
Bu03	3	16	D	6	0	0	0	0	0	Away from River
Bu04	3	16	D	8	0	0	0	0	0	Away from River
Bu05	3	16	D	5	0	0	0	0	0	Away from River
Bu06	3	16	D	3	0	0	0	0	0	Away from River
Bu07	3	16	D	6	0	0	0	0	0	Away from River
Bu08	3	16	D	6	0	0	0	0	0	Away from River
Bu09	3	16	D	3	0	0	0	0	0	Away from River
Bu10	3	16	D	2	0	0	0	0	0	Away from River
Bu11	3	16	D	4	0	0	0	0	0	Away from River
Bu12	3	16	D	2	0	0	0	0	0	Away from River
R01	4	16	TDW	4	0	0	0	0	0	Close to River
R02	4	16	TDW	3	0	0	0	0	0	Close to River
R03	4	16	TDW	3	0	0	0	0	0	Close to River
R04	4	16	TDW	2	0	0	0	0	0	Close to River
R05	4	16	TDW	3	0	0	0	0	0	Close to River
R06	4	16	TDW	5	0	0	0	0	0	Close to River
R07	4	16	TDW	4	0	0	0	0	0	Close to River
R08	4	16	TDW	5	0	0	0	0	0	Close to River
R09	4	16	TDW	3	0	0	0	0	0	Close to River
R10	4	16	TDW	4	0	0	0	0	0	Close to River
R11	4	16	TDW	4	0	0	0	0	0	Close to River
R12	4	16	TDW	2	0	0	0	0	0	Close to River
C01	4	16	TDW	7	0	0	0	0	0	Away from River
C02	4	16	TDW	3	0	0	0	0	0	Away from River
C03	4	16	TDW	2	0	0	0	0	0	Away from River
C04	4	16	TDW	6	0	0	0	0	0	Away from River
C05	4	16	TDW	4	0	0	0	0	0	Away from River
C06	4	16	TDW	5	0	0	0	0	0	Away from River
C07	4	16	TDW	2	0	0	0	0	0	Away from River
C08	4	16	TDW	2	0	0	0	0	0	Away from River
C09	4	16	TDW	5	0	0	0	0	0	Away from River
C10	4	16	TDW	5	0	0	0	0	0	Away from River
C11	4	16	TDW	3	0	0	0	0	0	Away from River
C12	4	16	TDW	3	0	0	0	0	0	Away from River
G01	4	16	TDW	6	0	0	0	0	0	Close to River
G02	4	16	TDW	2	0	0	0	0	0	Close to River
G03	4	16	TDW	5	0	0	0	0	0	Close to River
G04	4	16	TDW	4	0	0	0	0	0	Close to River
G05	4	16	TDW	3	0	0	0	0	0	Close to River
G06	4	16	TDW	4	4	1	0	1	6	Close to River
G07	4	16	TDW	3	5	1	0	0	6	Close to River
G08	4	16	TDW	3	5	3	3	1	12	Close to River
G09	4	16	TDW	4	0	0	0	0	0	Close to River
G10	4	16	TDW	4	6	2	2	0	10	Close to River
G11	4	16	TDW	7	0	0	0	0	0	Close to River
G12	4	16	TDW	2	0	0	0	0	0	Close to River
BW01	4	16	TDW	6	0	0	0	0	0	Away from River
BW02	4	16	TDW	4	0	0	0	0	0	Away from River
BW03	4	16	TDW	2	0	0	0	0	0	Away from River
BW04	4	16	TDW	2	0	0	0	0	0	Away from River
BW05	4	16	TDW	5	0	0	0	0	0	Away from River
BW06	4	16	TDW	4	0	0	0	0	0	Away from River
BW07	4	16	TDW	6	0	0	0	0	0	Away from River
BW08	4	16	TDW	2	0	0	0	0	0	Away from River
BW09	4	16	TDW	4	0	0	0	0	0	Away from River
BW10	4	16	TDW	2	0	0	0	0	0	Away from River
BW11	4	16	TDW	4	0	0	0	0	0	Away from River
BW12	4	16	TDW	6	0	0	0	0	0	Away from River
BU01	4	16	TDW	7	0	0	0	0	0	Away from River
Bu02	4	16	TDW	2	0	0	0	0	0	Away from River
Bu03	4	16	TDW	6	0	0	0	0	0	Away from River
Bu04	4	16	TDW	8	0	0	0	0	0	Away from River
Bu05	4	16	TDW	5	0	0	0	0	0	Away from River
Bu06	4	16	TDW	3	0	0	0	0	0	Away from River
Bu07	4	16	TDW	6	0	0	0	0	0	Away from River
Bu08	4	16	TDW	6	0	0	0	0	0	Away from River
Bu09	4	16	TDW	3	0	0	0	0	0	Away from River
Bu10	4	16	TDW	2	0	0	0	0	0	Away from River
Bu11	4	16	TDW	4	0	0	0	0	0	Away from River
Bu12	4	16	TDW	2	0	0	0	0	0	Away from River
R01	5	16	TDW	4	0	0	0	0	0	Close to River
R02	5	16	TDW	3	0	0	0	0	0	Close to River
R03	5	16	TDW	3	0	0	0	0	0	Close to River
R04	5	16	TDW	2	0	0	0	0	0	Close to River
R05	5	16	TDW	3	0	0	0	0	0	Close to River
R06	5	16	TDW	5	0	0	0	0	0	Close to River
R07	5	16	TDW	4	0	0	0	0	0	Close to River
R08	5	16	TDW	5	0	0	0	0	0	Close to River
R09	5	16	TDW	3	0	0	0	0	0	Close to River
R10	5	16	TDW	4	0	0	0	0	0	Close to River
R11	5	16	TDW	4	0	0	0	0	0	Close to River
R12	5	16	TDW	2	0	0	0	0	0	Close to River
C01	5	16	TDW	7	0	0	0	0	0	Away from River
C02	5	16	TDW	3	0	0	0	0	0	Away from River
C03	5	16	TDW	2	0	0	0	0	0	Away from River
C04	5	16	TDW	6	0	0	0	0	0	Away from River
C05	5	16	TDW	4	0	0	0	0	0	Away from River
C06	5	16	TDW	5	0	0	0	0	0	Away from River
C07	5	16	TDW	2	0	0	0	0	0	Away from River
C08	5	16	TDW	2	0	0	0	0	0	Away from River
C09	5	16	TDW	5	0	0	0	0	0	Away from River
C10	5	16	TDW	5	0	0	0	0	0	Away from River
C11	5	16	TDW	3	0	0	0	0	0	Away from River
C12	5	16	TDW	3	0	0	0	0	0	Away from River
G01	5	16	TDW	6	0	0	0	0	0	Close to River
G02	5	16	TDW	2	0	0	0	0	0	Close to River
G03	5	16	TDW	5	0	0	0	0	0	Close to River
G04	5	16	TDW	4	1	0	0	0	1	Close to River
G05	5	16	TDW	3	0	0	0	0	0	Close to River
G06	5	16	TDW	4	0	0	0	0	0	Close to River
G07	5	16	TDW	3	5	2	0	0	7	Close to River
G08	5	16	TDW	3	5	1	0	0	6	Close to River
G09	5	16	TDW	4	0	0	0	0	0	Close to River
G10	5	16	TDW	4	0	0	0	0	0	Close to River
G11	5	16	TDW	7	0	0	0	0	0	Close to River
G12	5	16	TDW	2	0	0	0	0	0	Close to River
BW01	5	16	TDW	6	0	0	0	0	0	Away from River
BW02	5	16	TDW	4	0	0	0	0	0	Away from River
BW03	5	16	TDW	2	0	0	0	0	0	Away from River
BW04	5	16	TDW	2	0	0	0	0	0	Away from River
BW05	5	16	TDW	5	0	0	0	0	0	Away from River
BW06	5	16	TDW	4	0	0	0	0	0	Away from River
BW07	5	16	TDW	6	0	0	0	0	0	Away from River
BW08	5	16	TDW	2	0	0	0	0	0	Away from River
BW09	5	16	TDW	4	0	0	0	0	0	Away from River
BW10	5	16	TDW	2	0	0	0	0	0	Away from River
BW11	5	16	TDW	4	0	0	0	0	0	Away from River
BW12	5	16	TDW	6	0	0	0	0	0	Away from River
BU01	5	16	TDW	7	0	0	0	0	0	Away from River
Bu02	5	16	TDW	2	0	0	0	0	0	Away from River
Bu03	5	16	TDW	6	0	0	0	0	0	Away from River
Bu04	5	16	TDW	8	0	0	0	0	0	Away from River
Bu05	5	16	TDW	5	0	0	0	0	0	Away from River
Bu06	5	16	TDW	3	0	0	0	0	0	Away from River
Bu07	5	16	TDW	6	0	0	0	0	0	Away from River
Bu08	5	16	TDW	6	0	0	0	0	0	Away from River
Bu09	5	16	TDW	3	0	0	0	0	0	Away from River
Bu10	5	16	TDW	2	0	0	0	0	0	Away from River
Bu11	5	16	TDW	4	0	0	0	0	0	Away from River
Bu12	5	16	TDW	2	0	0	0	0	0	Away from River
R01	6	16	W	4	3	0	0	0	3	Close to River
R02	6	16	W	4	0	0	0	0	0	Close to River
R03	6	16	W	3	0	0	0	0	0	Close to River
R04	6	16	W	3	0	0	0	0	0	Close to River
R05	6	16	W	4	2	0	0	0	2	Close to River
R06	6	16	W	5	0	0	0	0	0	Close to River
R07	6	16	W	4	0	0	0	0	0	Close to River
R08	6	16	W	5	0	0	0	0	0	Close to River
R09	6	16	W	4	0	0	0	0	0	Close to River
R10	6	16	W	4	0	0	0	0	0	Close to River
R11	6	16	W	2	0	0	0	0	0	Close to River
R12	6	16	W	2	0	0	0	0	0	Close to River
C01	6	16	W	5	0	0	0	0	0	Away from River
C02	6	16	W	3	0	0	0	0	0	Away from River
C03	6	16	W	2	0	0	0	0	0	Away from River
C04	6	16	W	4	0	0	0	0	0	Away from River
C05	6	16	W	4	0	0	0	0	0	Away from River
C06	6	16	W	5	0	0	0	0	0	Away from River
C07	6	16	W	2	0	0	0	0	0	Away from River
C08	6	16	W	2	0	0	0	0	0	Away from River
C09	6	16	W	5	0	0	0	0	0	Away from River
C10	6	16	W	3	0	0	0	0	0	Away from River
C11	6	16	W	1	0	0	0	0	0	Away from River
C12	6	16	W	3	0	0	0	0	0	Away from River
G01	6	16	W	5	0	0	0	0	0	Close to River
G02	6	16	W	2	0	0	0	0	0	Close to River
G03	6	16	W	7	0	0	0	0	0	Close to River
G04	6	16	W	4	0	0	0	0	0	Close to River
G05	6	16	W	3	4	1	0	0	5	Close to River
G06	6	16	W	4	0	0	0	0	0	Close to River
G07	6	16	W	2	0	0	0	0	0	Close to River
G08	6	16	W	3	2	0	0	0	2	Close to River
G09	6	16	W	4	0	0	0	0	0	Close to River
G10	6	16	W	4	0	0	0	0	0	Close to River
G11	6	16	W	4	0	0	0	0	0	Close to River
G12	6	16	W	2	0	0	0	0	0	Close to River
BW01	6	16	W	4	0	0	0	0	0	Away from River
BW02	6	16	W	4	0	0	0	0	0	Away from River
BW03	6	16	W	2	0	0	0	0	0	Away from River
BW04	6	16	W	2	0	0	0	0	0	Away from River
BW05	6	16	W	4	0	0	0	0	0	Away from River
BW06	6	16	W	4	0	0	0	0	0	Away from River
BW07	6	16	W	3	0	0	0	0	0	Away from River
BW08	6	16	W	2	0	0	0	0	0	Away from River
BW09	6	16	W	4	0	0	0	0	0	Away from River
BW10	6	16	W	2	0	0	0	0	0	Away from River
BW11	6	16	W	4	0	0	0	0	0	Away from River
BW12	6	16	W	6	0	0	0	0	0	Away from River
BU01	6	16	W	6	0	0	0	0	0	Away from River
Bu02	6	16	W	2	0	0	0	0	0	Away from River
Bu03	6	16	W	6	0	0	0	0	0	Away from River
Bu04	6	16	W	5	0	0	0	0	0	Away from River
Bu05	6	16	W	5	0	0	0	0	0	Away from River
Bu06	6	16	W	3	0	0	0	0	0	Away from River
Bu07	6	16	W	6	0	0	0	0	0	Away from River
Bu08	6	16	W	6	0	0	0	0	0	Away from River
Bu09	6	16	W	3	0	0	0	0	0	Away from River
Bu10	6	16	W	2	0	0	0	0	0	Away from River
Bu11	6	16	W	4	0	0	0	0	0	Away from River
Bu12	6	16	W	2	0	0	0	0	0	Away from River
R01	7	16	W	6	2	1	0	0	3	Close to River
R02	7	16	W	3	0	0	0	0	0	Close to River
R03	7	16	W	4	0	0	0	0	0	Close to River
R04	7	16	W	2	0	0	0	0	0	Close to River
R05	7	16	W	3	1	0	0	0	1	Close to River
R06	7	16	W	5	0	0	0	0	0	Close to River
R07	7	16	W	4	0	0	0	0	0	Close to River
R08	7	16	W	5	0	0	0	0	0	Close to River
R09	7	16	W	3	0	0	0	0	0	Close to River
R10	7	16	W	4	0	0	0	0	0	Close to River
R11	7	16	W	4	0	0	0	0	0	Close to River
R12	7	16	W	2	0	0	0	0	0	Close to River
C01	7	16	W	6	0	0	0	0	0	Away from River
C02	7	16	W	3	0	0	0	0	0	Away from River
C03	7	16	W	1	0	0	0	0	0	Away from River
C04	7	16	W	6	0	0	0	0	0	Away from River
C05	7	16	W	4	0	0	0	0	0	Away from River
C06	7	16	W	5	1	0	0	0	1	Away from River
C07	7	16	W	2	0	0	0	0	0	Away from River
C08	7	16	W	2	0	0	0	0	0	Away from River
C09	7	16	W	5	0	0	0	0	0	Away from River
C10	7	16	W	5	0	0	0	0	0	Away from River
C11	7	16	W	3	0	0	0	0	0	Away from River
C12	7	16	W	3	0	0	0	0	0	Away from River
G01	7	16	W	6	0	0	0	0	0	Close to River
G02	7	16	W	2	0	0	0	0	0	Close to River
G03	7	16	W	5	0	0	0	0	0	Close to River
G04	7	16	W	4	0	0	0	0	0	Close to River
G05	7	16	W	3	0	0	0	0	0	Close to River
G06	7	16	W	5	2	1	0	0	3	Close to River
G07	7	16	W	3	0	0	0	0	0	Close to River
G08	7	16	W	2	0	0	0	0	0	Close to River
G09	7	16	W	5	0	0	0	0	0	Close to River
G10	7	16	W	4	0	0	0	0	0	Close to River
G11	7	16	W	7	0	0	0	0	0	Close to River
G12	7	16	W	2	0	0	0	0	0	Close to River
BW01	7	16	W	6	0	0	0	0	0	Away from River
BW02	7	16	W	4	0	0	0	0	0	Away from River
BW03	7	16	W	2	0	0	0	0	0	Away from River
BW04	7	16	W	2	0	0	0	0	0	Away from River
BW05	7	16	W	5	0	0	0	0	0	Away from River
BW06	7	16	W	4	0	0	0	0	0	Away from River
BW07	7	16	W	6	0	0	0	0	0	Away from River
BW08	7	16	W	2	0	0	0	0	0	Away from River
BW09	7	16	W	4	0	0	0	0	0	Away from River
BW10	7	16	W	2	0	0	0	0	0	Away from River
BW11	7	16	W	4	0	0	0	0	0	Away from River
BW12	7	16	W	6	0	0	0	0	0	Away from River
BU01	7	16	W	7	0	0	0	0	0	Away from River
Bu02	7	16	W	2	0	0	0	0	0	Away from River
Bu03	7	16	W	6	0	0	0	0	0	Away from River
Bu04	7	16	W	8	0	0	0	0	0	Away from River
Bu05	7	16	W	5	0	0	0	0	0	Away from River
Bu06	7	16	W	3	0	0	0	0	0	Away from River
Bu07	7	16	W	6	0	0	0	0	0	Away from River
Bu08	7	16	W	6	0	0	0	0	0	Away from River
Bu09	7	16	W	3	0	0	0	0	0	Away from River
Bu10	7	16	W	2	0	0	0	0	0	Away from River
Bu11	7	16	W	4	0	0	0	0	0	Away from River
Bu12	7	16	W	2	0	0	0	0	0	Away from River
